# Supplementary material for: Evaluation of Deep Learning Model Architectures for Point-of-Care Ultrasound Diagnostics
Source: Bioengineering (Basel). 2024 Apr 18;11(4):392. doi: 10.3390/bioengineering11040392 (PMC11048259; doi:10.3390/bioengineering11040392)
Supplement: Supplementary file 1 [file bioengineering-11-00392-s001.zip]

Archive with 1 entries (1 files):
- bioengineering-2952300-supplementary.pdf
